# Supplementary material for: Phylogenetic Relationship and Characterization of the Complete Mitochondrial Genome of the Cuckoo Species Clamator coromandus (Aves: Cuculidae)
Source: Int J Mol Sci. 2025 Jan 21;26(3):869. doi: 10.3390/ijms26030869 (PMC11816960; doi:10.3390/ijms26030869)
Supplement: Supplementary file 1 [file ijms-26-00869-s001.zip]

Archive with 1 entries (1 files):
- ijms-3325532-supplementary.pdf
